# Supplementary material for: Circular RNA in Chemonaive Lymph Node Negative Colon Cancer Patients
Source: Cancers (Basel). 2021 Apr 15;13(8):1903. doi: 10.3390/cancers13081903 (PMC8071322; doi:10.3390/cancers13081903)
Supplement: Supplementary file 1 [file cancers-13-01903-s001.zip]

Archive with 1 entries (1 files):
- cancers-1166409-supplementary.pdf
